# Supplementary material for: The Role of Saliva and Mouthwashes in the Detection and Reduction of Oral Viral Load: A Scoping Review
Source: Viruses. 2025 Nov 17;17(11):1509. doi: 10.3390/v17111509 (PMC12656980; doi:10.3390/v17111509)
Supplement: Supplementary file 1 [file viruses-17-01509-s001.zip]

Archive with 1 entries (1 files):
- viruses-3972666-supplementary.pdf
